# Supplementary material for: Indole Compounds in Oncology: Therapeutic Potential and Mechanistic Insights
Source: Pharmaceuticals (Basel). 2024 Jul 10;17(7):922. doi: 10.3390/ph17070922 (PMC11280311; doi:10.3390/ph17070922)
Supplement: Supplementary file 1 [file pharmaceuticals-17-00922-s001.zip]

Archive with 1 entries (1 files):
- pharmaceuticals-3088241-supplementary.pdf
